# Supplementary material for: Transcriptome analysis reveals genes associated with the bitter-sweet trait of apricot kernels
Source: For Res (Fayettev). 2024 Feb 29;4:e007. doi: 10.48130/forres-0024-0004 (PMC11524293; doi:10.48130/forres-0024-0004)
Supplement: Supplementary file 1 — Supplementary data to this article can be found online. [file forres-0024-0004-S1.zip › 10.48130_forres-0024-0004-Suppl-TableS1.xlsx]

## Sheet: Sheet1
Supplemental Table S1. List of primers used for qRT-PCR analysis.
Gene Name	Forward primer	Reverse primer
UBQ1	CGAACCCTAGCCGATTACAA	AGTGGTTCGCCATGAAAGTC
PaF106G0600021916.01	ACCGTGGGCGATTACTTC	ACCTGACCCGTCGTCCTTG
PaF106G0500020435.01	GGAGGAAGTTGCAGAGTTGG	GGGAAGAAATCTCCGAAAGC
PaF106G0100005987.01	CGAACCTGTGGGCAGAGAAT	CGGTTTCACCAGCAACAAGG
PaF106G0300014231.01	GTTGTCTTCCGGGCATGAGA	TTGGAGAGACCGTCGTTGTG
PaF106G0200007935.01	GAGGTCGCAAAGGTGATT	TTCCCTTCCCGTACAAAC
PaF106G0200023212.01	TTGGGCAATCAATGTGGA	CTATCGCCGAATGTTTCA
