# Supplementary material for: Transcriptome analysis reveals genes associated with the bitter-sweet trait of apricot kernels
Source: For Res (Fayettev). 2024 Feb 29;4:e007. doi: 10.48130/forres-0024-0004 (PMC11524293; doi:10.48130/forres-0024-0004)
Supplement: Supplementary file 1 — Supplementary data to this article can be found online. [file forres-0024-0004-S1.zip › 10.48130_forres-0024-0004-Suppl-TableS2.xlsx]

## Sheet: Sheet2
Supplemental Table S2. The content of prunasin and amygdalin in apricots kernels.
Sample name	Phenotype	Prunasin content (%)	Amygdalin content (%)
AO09-2	bitter kernel	0.0130867	5.10334
Alu40	bitter kernel	0.0206733	4.94323
Zhalute42	bitter kernel	0	4.9025
PT20	bitter kernel	0.0053	6.91653
Kezuo50	bitter kernel	0	4.89054
12012	bitter kernel	0.0185667	4.59933
120102	bitter kernel	0.0273733	5.8811
13068	bitter kernel	0.0312633	5.56754
Zhalaite40	bitter kernel	0.02377	6.20149
Z1-10	bitter kernel	0.03207	6.21184
13094	bitter kernel	0	5.71215
13071	bitter kernel	0.0260767	5.84171
Youyi	sweet kernel	0.00516333	0.17125
11L32	sweet kernel	0.00311667	0.205272
11Z16	sweet kernel	0.01161	0.163275
Youren	sweet kernel	0.00122333	0.163007
11Z15	sweet kernel	0.0028	0.185043
11Z05	sweet kernel	0.00284	0.173667
Yiwofeng	sweet kernel	0.00108	0.256005
B1	sweet kernel	0.00210667	0.263174
19-13	sweet kernel	0	0.211467
Chaxian13	sweet kernel	0.00415667	0.236297
11Z02	sweet kernel	0.00226333	0.183544
23-5	sweet kernel	0	0.222735
