# Supplementary material for: Transcriptome analysis reveals genes associated with the bitter-sweet trait of apricot kernels
Source: For Res (Fayettev). 2024 Feb 29;4:e007. doi: 10.48130/forres-0024-0004 (PMC11524293; doi:10.48130/forres-0024-0004)
Supplement: Supplementary file 1 — Supplementary data to this article can be found online. [file forres-0024-0004-S1.zip › 10.48130_forres-0024-0004-Suppl-TableS3.xlsx]

## Sheet: Sheet3
Supplemental Table S3. Summary of RNA-Seq results.
Cultivar	Sample name	Replicate	Raw Data		Clean Data		Valid Ratio(reads)	Q20%	Q30%	GC content%	Mapped reads		Unique Mapped reads		Multi Mapped reads
			Read	Base	Read	Base					Read	Percent/%	Read	Percent/%	Read	Percent/%
AO	AS1	AS1_1	45437074	6.82G	44814622	6.72G	98.63	99.97	98.45	46	42668230	95.21	34239592	76.4	8428638	18.81
	AS1	AS1_2	51375464	7.71G	50724842	7.61G	98.73	99.97	98.66	46	48445816	95.51	38926168	76.74	9519648	18.77
	AS1	AS1_3	50700576	7.61G	50033012	7.50G	98.68	99.97	98.59	46	47654651	95.25	38233043	76.42	9421608	18.83
	AS2	AS2_1	49051986	7.36G	48357196	7.25G	98.58	99.96	98.58	46	46022501	95.17	36451699	75.38	9570802	19.79
	AS2	AS2_2	52259416	7.84G	51541522	7.73G	98.63	99.97	98.42	46	48814825	94.71	38900591	75.47	9914234	19.24
	AS2	AS2_3	48357300	7.25G	47725276	7.16G	98.69	99.96	98.47	46	45603153	95.55	36226401	75.91	9376752	19.65
	AS3	AS3_1	51986762	7.80G	51360210	7.70G	98.79	99.98	98.09	45.5	49101668	95.6	38485428	74.93	10616240	20.67
	AS3	AS3_2	54261826	8.14G	53573396	8.04G	98.73	99.98	98.3	45	51180509	95.53	40422856	75.45	10757653	20.08
	AS3	AS3_3	51965934	7.79G	51344878	7.70G	98.8	99.98	98.05	45.5	49095448	95.62	38751334	75.47	10344114	20.15
	AS4	AS4_1	54362422	8.15G	53897950	8.08G	99.15	99.98	98.34	50	50815159	94.28	35448423	65.77	15366736	28.51
	AS4	AS4_2	52376584	7.86G	51912498	7.79G	99.11	99.99	98.32	50	49337552	95.04	36198976	69.73	13138576	25.31
	AS4	AS4_3	51977308	7.80G	51391638	7.71G	98.87	99.98	98.36	50	48570805	94.51	35251179	68.59	13319626	25.92
	AS5	AS5_1	51895138	7.78G	51403200	7.71G	99.05	99.98	98.23	50.5	47913036	93.21	33937490	66.02	13975546	27.19
	AS5	AS5_2	53062384	7.96G	52465824	7.87G	98.88	99.98	98.2	49	49443408	94.24	36707436	69.96	12735972	24.27
	AS5	AS5_3	51011578	7.65G	50495852	7.57G	98.99	99.98	98.25	48	47480736	94.03	34715012	68.75	12765724	25.28
	AS6	AS6_1	51723346	7.76G	50956312	7.64G	98.52	99.99	98.3	48	47835288	93.88	33858878	66.45	13976410	27.43
	AS6	AS6_2	52974534	7.95G	52172472	7.83G	98.49	99.99	98.09	48	48118079	92.23	32131925	61.59	15986154	30.64
	AS6	AS6_3	51233942	7.69G	50524994	7.58G	98.62	99.99	98.2	48	47949267	94.9	34777877	68.83	13171390	26.07
YY	YS1	YS1_1	51462530	7.72G	50971566	7.65G	99.05	99.96	98.57	46	48416136	94.99	37340073	73.26	11076063	21.73
	YS1	YS1_2	55682264	8.35G	55166252	8.27G	99.07	99.97	98.54	45.5	52659325	95.46	40496601	73.41	12162724	22.05
	YS1	YS1_3	51942950	7.79G	51428804	7.71G	99.01	99.97	98.4	46	48988501	95.25	37740983	73.38	11247518	21.87
	YS2	YS2_1	54742458	8.21G	54150540	8.12G	98.92	99.96	98.47	46	51544211	95.19	39274460	72.53	12269751	22.66
	YS2	YS2_2	51743366	7.76G	51214444	7.68G	98.98	99.96	98.48	45.5	48871509	95.43	37424719	73.07	11446790	22.35
	YS2	YS2_3	52681232	7.90G	52144990	7.82G	98.98	99.96	98.57	46	49461749	94.85	38030207	72.93	11431542	21.92
	YS3	YS3_1	52269574	7.84G	51683890	7.75G	98.88	99.98	98.47	45.5	49241005	95.27	37408139	72.38	11832866	22.89
	YS3	YS3_2	51953796	7.79G	51435330	7.72G	99	99.98	98.52	45	49029917	95.32	37418805	72.75	11611112	22.57
	YS3	YS3_3	43551942	6.53G	43102974	6.47G	98.97	99.98	98.66	46	41095240	95.34	31172562	72.32	9922678	23.02
	YS4	YS4_1	47129378	7.07G	46544306	6.98G	98.76	99.99	98.76	49	43871234	94.26	31596846	67.89	12274388	26.37
	YS4	YS4_2	37314824	5.60G	36824122	5.52G	98.68	99.98	98.6	49	34502937	93.7	24232599	65.81	10270338	27.89
	YS4	YS4_3	43673758	6.55G	43241224	6.49G	99.01	99.99	98.79	48	40925061	94.64	30568263	70.69	10356798	23.95
	YS5	YS5_1	45221194	6.78G	44189638	6.63G	97.72	99.98	98.72	51	41250900	93.35	27356368	61.91	13894532	31.44
	YS5	YS5_2	43006462	6.45G	42617246	6.39G	99.09	99.98	98.81	50	40481736	94.99	28649525	67.23	11832211	27.76
	YS5	YS5_3	45634560	6.85G	44607618	6.69G	97.75	99.98	98.65	52	40482842	90.75	27212163	61	13270679	29.75
	YS6	YS6_1	39864432	5.98G	39414328	5.91G	98.87	99.98	98.66	50	36446448	92.47	27694499	70.27	8751949	22.2
	YS6	YS6_2	52461710	7.87G	51661618	7.75G	98.47	99.98	98.69	50	47560147	92.06	33042895	63.96	14517252	28.1
	YS6	YS6_3	54134202	8.12G	53488360	8.02G	98.81	99.98	98.7	50	49328069	92.22	35902881	67.12	13425188	25.1
